# Supplementary material for: Towards the Development of Sustainable Hybrid Materials to Achieve High Cr(VI) Removals in a One-Pot Process
Source: Nanomaterials (Basel). 2022 Nov 9;12(22):3952. doi: 10.3390/nano12223952 (PMC9693857; doi:10.3390/nano12223952)
Supplement: Supplementary file 1 [file nanomaterials-12-03952-s001.zip]

Archive with 1 entries (1 files):
- nanomaterials-2029679-supplementary.pdf
